# Supplementary material for: Comprehensive Characterization of Triterpene Saponins in Rhizoma Panacis Japonici by Offline Two-Dimensional Liquid Chromatography Coupled to Quadrupole Time-of-Flight Mass Spectrometry
Source: Molecules. 2024 Mar 14;29(6):1295. doi: 10.3390/molecules29061295 (PMC10974181; doi:10.3390/molecules29061295)
Supplement: Supplementary file 1 [file molecules-29-01295-s001.zip]

Archive with 1 entries (1 files):
- molecules-2872196-supplementary.pdf
